# Supplementary material for: Screening for Active Compounds of Acorus calamus against SARS-CoV-2 Viral Protease and Mechanism Prediction
Source: Pharmaceuticals (Basel). 2024 Mar 1;17(3):325. doi: 10.3390/ph17030325 (PMC10975828; doi:10.3390/ph17030325)
Supplement: Supplementary file 1 [file pharmaceuticals-17-00325-s001.zip]

Archive with 1 entries (1 files):
- pharmaceuticals-2859492-supplementary.pdf
